# Supplementary material for: Ciprofloxacin-Based Ionic Liquids Increase Mutation Frequency in Escherichia coli
Source: Antibiotics (Basel). 2026 Jun 22;15(6):629. doi: 10.3390/antibiotics15060629 (PMC13295508; doi:10.3390/antibiotics15060629)
Supplement: Supplementary file 1 [file antibiotics-15-00629-s001.zip]

Archive with 1 entries (1 files):
- antibiotics-4303761-supplementary.pdf
